# Supplementary material for: EruA, a Regulator of Adherent-Invasive E. coli, Enhances Bacterial Pathogenicity by Promoting Adhesion to Epithelial Cells and Survival Within Macrophages
Source: Biomolecules. 2026 Jan 14;16(1):152. doi: 10.3390/biom16010152 (PMC12839154; doi:10.3390/biom16010152)
Supplement: Supplementary file 1 [file biomolecules-16-00152-s001.zip]

Archive with 7 entries (7 files):
- Supplement material.pdf
- biomolecules-3990550-File S1.original images.pdf
- Figure S1.jpg
- Figure S2.jpg
- Figure S3.jpg
- Figure S4.jpg
- table S1.pdf
